# Supplementary material for: Declines in Reproductive Condition of Male Largemouth Bass (Micropterus salmoides) Following Seasonal Exposure to Estrogenic Endocrine-Disrupting Compounds
Source: Int J Mol Sci. 2022 Dec 17;23(24):16131. doi: 10.3390/ijms232416131 (PMC9785829; doi:10.3390/ijms232416131)
Supplement: Supplementary file 1 [file ijms-23-16131-s001.zip]

Archive with 1 entries (1 files):
- ijms-1975635-supplementary.pdf
